# Supplementary material for: Fine mapping and identification of the bright green leaf gene BoBGL in Chinese kale (Brassica oleracea var. alboglabra)
Source: Front Plant Sci. 2024 Dec 23;15:1507968. doi: 10.3389/fpls.2024.1507968 (PMC11701064; doi:10.3389/fpls.2024.1507968)
Supplement: Supplementary file 3 [file Table1.xlsx]

## Sheet: S1
Table S1 Statistical parameters of the BSR-Seq analysis for the bright green leaf pool (Bulk-A) and ordinary leaf pool (Bulk-B)
Bulks	Bulk-A	Bulk-B
Total_reads	122472880	223777954
Mapped (%)	99.6333	99.7149
Properly mapped (%)	94.3557	94.0056
Average depth	28.32	51.13
Cov_ratio_4X (%)	0.1256	0.1329
Cov_ratio_10X (%)	0.1008	0.1069
Cov_ratio_30X (%)	0.0747	0.0806
