# Supplementary material for: Fine mapping and identification of the bright green leaf gene BoBGL in Chinese kale (Brassica oleracea var. alboglabra)
Source: Front Plant Sci. 2024 Dec 23;15:1507968. doi: 10.3389/fpls.2024.1507968 (PMC11701064; doi:10.3389/fpls.2024.1507968)
Supplement: Supplementary file 4 [file Table2.xlsx]

## Sheet: S2
Table S2. Polymorphic InDel primers used in gene mapping in this study
Marker Name	Chromosome	Location (Mb)	Left primer	Right primer	Product size （bp）
INDEL3	C5	24.21	TGGCAATCCAGTCAGGTTCC	CATAAGTCTCGCCGCCAGAA	292/262
INDEL10	C5	25.81	AAGTGAGGTGCGCATGAGAA	TGGTACGTGGCTGCATATGT	331/307
INDEL22	C5	28.81	TCCAGGGTCCGTATCTGTGT	AACTAATTAAAATACACAATCCACGC	244/229
INDEL29	C5	31.07	CAGTGCAATGGAGGAAGGGT	TTGAACCACAACTACCGCGA	267/239
INDEL39	C7	11.49	AGATAGTGCTGCTGCTGCTG	AGCCCACTGTTAGTGTCCAA	308/214
INDEL57	C8	20.09	TGCCATGATTCAAGCAAGCAG	TCTCTTTCTCACTCACGAGGT	306/356
INDEL63	C8	49.37	CCTCCCCAAAGCCAGATGTT	CCAGACCAAACGGGACATCA	271/329
INDEL109	C8	49.44	CAGCTGAAAATGGAAGCGGG	TCTCTTACTTCTATACGGTGTGGA	0/255
INDEL118	C8	50.02	CGTTAGGCGCTGGCATAAA	GGTGGCAAGTTCAAGCTTGG	0/247
INDEL122	C8	50.13	ATGGAAGGTCGCAACGTTCT	TAGGTGTTGGCGGCTTTGAA	304/335
INDEL150	C8	50.79	GCCGCCGGATAGTAAATGGA	TGAAAAGCCCTCATCGCAGA	326/348
INDEL78	C8	50.89	GCTGATGATGGAGACTGCCA	GTTAGAGCACCCGCAATGGT	300/325
INDEL104	C8	50.92	CCGCTGTTTGCACAATCCAA	TTCCCGAGAGATCCGTCCAT	357/281
