# Supplementary material for: Fine mapping and identification of the bright green leaf gene BoBGL in Chinese kale (Brassica oleracea var. alboglabra)
Source: Front Plant Sci. 2024 Dec 23;15:1507968. doi: 10.3389/fpls.2024.1507968 (PMC11701064; doi:10.3389/fpls.2024.1507968)
Supplement: Supplementary file 5 [file Table3.xlsx]

## Sheet: S3
Table S3. Primers for cloning and expression analysis in this research
Name	Sequence
BoCER1.C8-promoter-F1	CACCACTTCCTCTACTCTCGC
BoCER1.C8-promoter-R1	CTAAGGATCCGACATGGACCG
BoCER1.C8-promoter-F2	TTGATCTGCTATAAGAGGTGGTGAA
BoCER1.C8-promoter-R2	GCATTGCGGTTGCTACTGTC
BoCER1.C8-promoter-F3	AGGGAGTATTCTTGGGGTTCAT
BoCER1.C8-promoter-R3	TGCCTGGTTTCGTAGCCATT
BoCER1.C8-genome-F1	CGATATGTTCATTTTAAGGGAG
BoCER1.C8-genome-R1	CGCTATGGATGCCGTTTT
BoCER1.C8-genome-F2	CAGCGGTGATACATCCATTC
BoCER1.C8-genome-R2	GGTTACCTGTCTTCCCCATA
BoCER1.C8-cds-F1	GACGCTGAGTGTCATAAATGAGG
BoCER1.C8-cds-R1	GAGGAGTGGTGGTGGGAATG
BoCER1.C8-cds-F2	GCAAAGCAACTTCCCTGGTG
BoCER1.C8-cds-R2	AGAGGCTGGCGTAGAAGAGA
BoCER1.C8-cds-F3	CAGCGGTGATACATCCATTC
BoCER1.C8-cds-R3	ACATCACTTCCAATACCCCTGA
BoCER1.C8-qPCR-F	ACTGACAGTAGCAACCGCAA
BoCER1.C8-qPCR-R	GCTCCACAGTAGCATGTCGT
BoActin-F	GGATCGGTGGTTCCATTCTT
BoActin-R	CTGGACCTGCTTCATCATACTC
BoCER1.C8-co-F	CATAAAGACTCCAAACTGAG
BoCER1.C8-co-R	TTAAGCAATATGAGGTGATT
